# Supplementary material for: SESAME-catalyzed H3T11 phosphorylation inhibits Dot1-catalyzed H3K79me3 to regulate autophagy and telomere silencing
Source: Nat Commun. 2022 Dec 6;13:7526. doi: 10.1038/s41467-022-35182-9 (PMC9726891; doi:10.1038/s41467-022-35182-9)
Supplement: Supplementary file 3 — Source data [file 41467_2022_35182_MOESM3_ESM.zip]

Archive with 2 entries (2 files):
- Source data for Main Figures.xlsx
- Source data for Supplementary Figures.xlsx
