# Supplementary material for: SESAME-catalyzed H3T11 phosphorylation inhibits Dot1-catalyzed H3K79me3 to regulate autophagy and telomere silencing
Source: Nat Commun. 2022 Dec 6;13:7526. doi: 10.1038/s41467-022-35182-9 (PMC9726891; doi:10.1038/s41467-022-35182-9)
Supplement: Supplementary file 3 — Source data [file 41467_2022_35182_MOESM3_ESM.zip › Source data for Main Figures.xlsx]

## Sheet: F1 f
													0			1			3			6
													Rep1	Rep2	Rep3	Rep1	Rep2	Rep3	Rep1	Rep2	Rep3	Rep1	Rep2	Rep3
												H3pT11/H3	1	1	1	0.93233	0.729766	0.747661	0.576614	0.505101	0.365788	0.277979	0.428494	0.0616
													Mean				SEM				P-value
													0	1	3	6	0	1	3	6	1/0	3/0	6/0
												H3pT11/H3	1	0.803252	0.482501	0.256024	0	0.0647452	0.0619004	0.106481	0.0384475	0.00111933	0.00220749
													0			1			3			6
													Rep1	Rep2	Rep3	Rep1	Rep2	Rep3	Rep1	Rep2	Rep3	Rep1	Rep2	Rep3
												H3K79me3/H3	1	1	1	1.56309	1.18261	1.30286	1.41159	1.54087	1.77099	2.07343	1.9507	2.46828
													Mean				SEM				P-value
													0	1	3	6	0	1	3	6	1/0	3/0	6/0
												H3K79me3/H3	1	1.34952	1.57448	2.16414	0	0.112285	0.105104	0.156142	0.0357753	0.00544911	0.0017292

## Sheet: F1 h
												0			1			2			4
												Rep1	Rep2	Rep3	Rep1	Rep2	Rep3	Rep1	Rep2	Rep3	Rep1	Rep2	Rep3
											H3pT11/H3	1	1	1	0.500431	0.41677	0.586883	0.47191	0.316784	0.452609	0.337953	0.307475	0.392557
												Mean				SEM				P-value
												0	1	2	4	0	1	2	4	1/0	2/0	4/0
											H3pT11/H3	1	0.501362	0.413768	0.345995	0	0.0491096	0.0488109	0.0248882	0.000529785	0.000275505	1.24629e-05
												0			1			2			4
												Rep1	Rep2	Rep3	Rep1	Rep2	Rep3	Rep1	Rep2	Rep3	Rep1	Rep2	Rep3
											H3K79me3/H3	1	1	1	2.00621	2.1697	2.00724	2.35134	2.58877	2.74872	2.81122	2.60221	2.74619
												Mean				SEM				P-value
												0	1	2	4	0	1	2	4	1/0	2/0	4/0
											H3K79me3/H3	1	2.06105	2.56294	2.71987	0	0.0543247	0.11544	0.0617547	4.05179e-05	0.000172255	9.88836e-06

## Sheet: F2 a
												2(WT)			5(H3T11A)			8(H3T11D)
												Rep1	Rep2	Rep3	Rep1	Rep2	Rep3	Rep1	Rep2	Rep3
											H3K79me3/H3	1	1	1	1.48878	1.44881	1.54542	0.575117	0.610419	0.776772
												Mean			SEM			P-value
												WT	H3T11A	H3T11D	WT	H3T11A	H3T11D	H3T11A/WT	H3T11D/WT
											H3K79me3/H3	1	1.49434	0.654103	0	0.0280265	0.0621755	6.06854e-05	0.00511255

## Sheet: F2 b
														WT			pyk1-ts
														Rep1	Rep2	Rep3	Rep1	Rep2	Rep3
													H3K79me3/H3	1	1	1	1.51021	1.73169	1.85544
														Mean		SEM		P-value
														WT	pyk1-ts	WT	pyk1-ts	pyk1-ts/WT
													H3K79me3/H3	1	1.69911	0	0.100982	0.00228472

## Sheet: F3 a
												H3(1-23) pep			H3pT11(1-23) pep
												Rep1	Rep2	Rep3	Rep1	Rep2	Rep3
											H3pT11/H3	1	1	1	0.501828	0.258679	0.255457
												Mean		SEM		P-value
												H3(1-23) pep	H3pT11(1-23) pep	H3(1-23) pep	H3pT11(1-23) pep	H3pT11/H3
											H3pT11/H3	1	0.338655	0	0.081592	0.00125949

## Sheet: F3 b
									WT			H3T11A			H3T11D
									Rep1	Rep2	Rep3	Rep1	Rep2	Rep3	Rep1	Rep2	Rep3
								H3	1	1	1	2.64331	3.8825	2.4859	0.600408	0.587463	0.555348
									Mean			SEM			P-value
									WT	H3T11A	H3T11D	WT	H3T11A	H3T11D	H3T11A/WT	H3T11D/WT
								H3	1	3.0039	0.581073	0	0.441641	0.0133943	0.010518	6.22772e-06
									WT			H3T11A			H3T11D
									Rep1	Rep2	Rep3	Rep1	Rep2	Rep3	Rep1	Rep2	Rep3
								H4	1	1	1	1.89312	2.91032	3.11333	0.661485	0.527905	0.596336
									Mean			SEM			P-value
									WT	H3T11A	H3T11D	WT	H3T11A	H3T11D	H3T11A/WT	H3T11D/WT
								H4	1	2.63892	0.595242	0	0.377478	0.0385651	0.0122359	0.000465919

## Sheet: F4 c
		WT			H3K79A			H3K79R							WT			dot1Δ
	Primers	REP 1	REP 2	REP 3	REP 1	REP 2	REP 3	REP 1	REP 2	REP 3				Primers	REP 1	REP 2	REP 3	REP 1	REP 2	REP 3
	ATG17	1	1	1	0.47526	0.777994	0.638714	0.399495	0.802314	0.671622				ATG17	1	1	1	0.824878	0.840282	0.674117
	ATG8	1	1	1	0.810083	0.607438	0.557706	0.411756	0.721934	0.436838				ATG8	1	1	1	0.654307	0.886265	0.603509
	ATG7	1	1	1	0.649671	0.73067	0.690171	0.766071	0.680628	0.723349				ATG7	1	1	1	0.53738	0.727326	0.821713
	ATG3	1	1	1	0.719478	0.796977	0.58429	0.47279	0.703312	0.727128				ATG3	1	1	1	0.808881	0.649706	0.789438
	ATG16	1	1	1	0.69799	0.729629	0.829546	0.684914	1.07337	0.708874				ATG12	1	1	1	0.671155	0.783136	0.62605
	ATG23	1	1	1	0.69709	0.787316	0.832428	0.901944	0.851871	0.851351				ATG23	1	1	1	0.786541	0.699208	0.745747
	ATG5	1	1	1	0.662325	0.796595	0.907778	0.692997	0.799856	1.2101				ATG5	1	1	1	0.770453	0.884363	0.865845
	ATG15	1	1	1	0.69709	0.787316	0.832428	0.842161	0.870914	0.699964				ATG10	1	1	1	1.35932	0.912065	0.884719
	ATG14	1	1	1	0.714344	0.985357	0.815333	0.606188	1.03479	0.786547				ATG9	1	1	1	0.87464	0.812321	0.805061
	ATG21	1	1	1	1.10424	0.897033	0.865978	0.616838	1.15004	0.668233				ATG11	1	1	1	1.14374	0.838828	1.1349
	ATG10	1	1	1	1.18149	0.973885	0.921744	1.16818	1.19606	0.994034
															Mean		SEM		P-value
		Mean			SEM			P-value						Primers	WT	dot1Δ	WT	dot1Δ	dot1Δ/WT
	Primers	WT	H3K79A	H3K79R	WT	H3K79A	H3K79R	H3K79A/WT	H3K79R/WT					ATG17	1	0.779759	0	0.053008	0.0142041
	ATG17	1	0.630656	0.624477	0	0.0874845	0.118649	0.0134579	0.0340207					ATG8	1	0.714694	0	0.0870298	0.0305507
	ATG8	1	0.658409	0.523509	0	0.0771839	0.0994763	0.0114604	0.0087116					ATG7	1	0.695473	0	0.0836107	0.021922
	ATG7	1	0.690171	0.723349	0	0.0233823	0.0246653	0.000187456	0.00035983					ATG3	1	0.749342	0	0.0501331	0.00749124
	ATG3	1	0.700248	0.63441	0	0.0621456	0.0811019	0.00850211	0.0107583					ATG12	1	0.693447	0	0.0466966	0.00278552
	ATG16	1	0.752388	0.822387	0	0.0396454	0.125684	0.00334991	0.230484					ATG23	1	0.743832	0	0.025229	0.000529762
	ATG23	1	0.772278	0.868389	0	0.0397856	0.0167782	0.00461159	0.00142663					ATG5	1	0.84022	0	0.0352909	0.0105975
	ATG5	1	0.788899	0.900985	0	0.0709607	0.157607	0.0409452	0.563931					ATG10	1	1.05204	0	0.153846	0.752198
	ATG15	1	0.772278	0.804346	0	0.0397856	0.0528469	0.00461159	0.020794					ATG9	1	0.830674	0	0.0220826	0.00155508
	ATG14	1	0.838345	0.809176	0	0.0790763	0.124244	0.110403	0.19937					ATG11	1	1.03916	0	0.100196	0.715874
	ATG21	1	0.95575	0.811705	0	0.0747833	0.169819	0.585866	0.32969
	ATG10	1	1.02571	1.11942	0	0.0793337	0.0632097	0.762144	0.13185

## Sheet: F4 d
	Dot1 ChiP												H3K79me3/H3 ChiP
		WT			H3T11A			H3T11D						WT			H3T11A			H3T11D
	Primers	REP 1	REP 2	REP 3	REP 1	REP 2	REP 3	REP 1	REP 2	REP 3			Primers	REP 1	REP 2	REP 3	REP 1	REP 2	REP 3	REP 1	REP 2	REP 3
	ATG5-Pro	1	1	1	1.6174	1.48983	2.00126	0.803301	0.590337	0.637146			ATG5-Pro	1	1	1	2.68624	2.52121	2.01494	0.806149	0.82534	0.812006
	ATG5-ORF	2.05717	2.07859	1.80004	3.02536	2.9825	3.11441	1.44432	1.41313	1.42586			ATG5-ORF	1.97921	2.3849	2.26499	4.2264	3.74603	2.73103	1.48306	1.75402	1.48271
	ATG8-Pro	1	1	1	1.93101	1.8588	1.5268	0.827264	0.510173	0.660054			ATG8-Pro	1	1	1	2.01509	2.17422	1.75336	0.812015	0.690765	0.90477
	ATG8-ORF	1.88842	1.82359	2.07036	2.44333	2.80062	2.46293	1.57553	1.50506	1.50484			ATG8-ORF	2.41482	3.19146	2.40628	4.05422	3.79606	4.14388	1.76839	1.81059	1.65902
	ATG23-Pro	1	1	1	2.1053	1.97298	1.76723	0.630038	0.76417	0.554726			ATG23-Pro	1	1	1	2.2401	2.39778	1.98287	0.852057	0.776672	0.819381
	ATG23-ORF	1.95193	2.33079	2.02562	3.38535	3.51332	3.19521	1.63523	1.6731	1.35207			ATG23-ORF	2.62262	3.0242	3.20337	6.30841	4.76971	4.14862	2.22305	2.32208	1.96167
		Mean			SEM			P-value						Mean			SEM			P-value
	Primers	WT	H3T11A	H3T11D	WT	H3T11A	H3T11D	H3T11A/WT	H3T11D/WT				Primers	WT	H3T11A	H3T11D	WT	H3T11A	H3T11D	H3T11A/WT	H3T11D/WT
	ATG5-Pro	1	1.70283	0.676928	0	0.153692	0.0646154	0.0102377	0.00749084				ATG5-Pro	1	2.40746	0.814499	0	0.20196	0.00567811	0.00222887	5.23444e-06
	ATG5-ORF	1.9786	3.04076	1.42777	0.0894944	0.0388496	0.00905378	0.000404109	0.00360239				ATG5-ORF	2.2097	3.56782	1.57326	0.120334	0.440775	0.0903773	0.0410456	0.0133807
	ATG8-Pro	1	1.7722	0.665831	0	0.124458	0.0915819	0.00343248	0.0217934				ATG8-Pro	1	1.98089	0.802517	0	0.122691	0.06196	0.00132716	0.0333028
	ATG8-ORF	1.92746	2.56896	1.52848	0.073862	0.115966	0.023528	0.0095483	0.00675894				ATG8-ORF	2.67085	3.99805	1.746	0.260313	0.104262	0.0451632	0.00908423	0.0248836
	ATG23-Pro	1	1.9485	0.649645	0	0.0983551	0.0612509	0.000646664	0.00462252				ATG23-Pro	1	2.20692	0.816037	0	0.120918	0.0218259	0.000566087	0.00108498
	ATG23-ORF	2.10278	3.36463	1.55347	0.115972	0.0924113	0.10129	0.00104614	0.0234285				ATG23-ORF	2.95006	5.07558	2.16893	0.171696	0.641963	0.107504	0.0329465	0.0182091

## Sheet: F4 e
	Dot1 ChiP									H3K79me3/H3 ChiP
		WT			pyk1-ts						WT			pyk1-ts
	Primers	REP 1	REP 2	REP 3	REP 1	REP 2	REP 3			Primers	REP 1	REP 2	REP 3	REP 1	REP 2	REP 3
	ATG5-Pro	1	1	1	3.03385	2.70201	3.00203			ATG5-Pro	1	1	1	2.1897	1.70326	2.11576
	ATG5-ORF	2.90849	2.75271	3.00357	7.41285	9.1053	7.70066			ATG5-ORF	2.01531	1.93863	1.6305	3.44541	3.48353	3.38835
	ATG8-Pro	1	1	1	1.48541	1.80586	2.05917			ATG8-Pro	1	1	1	1.93315	1.92115	2.13315
	ATG8-ORF	1.50356	1.67603	1.69955	3.29635	2.93093	2.742			ATG8-ORF	1.95143	1.63409	1.85733	3.5376	2.78062	2.67397
	ATG23-Pro	1	1	1	2.06859	2.35328	1.95081			ATG23-Pro	1	1	1	1.73908	1.7358	1.42129
	ATG23-ORF	1.52618	1.58602	1.58523	3.77539	4.15176	3.38125			ATG23-ORF	1.53186	2.49728	2.2287	2.84923	4.00463	3.25574
		Mean		SEM		P-value					Mean		SEM		P-value
	Primers	WT	pyk1-ts	WT	pyk1-ts	pyk1-ts/WT				Primers	WT	pyk1-ts	WT	pyk1-ts	pyk1-ts/WT
	ATG5-Pro	1	2.91263	0	0.105711	5.48676e-05				ATG5-Pro	1	2.00291	0	0.151338	0.00268959
	ATG5-ORF	2.88826	8.07294	0.0731211	0.522826	0.000602673				ATG5-ORF	1.86148	3.43909	0.117594	0.027657	0.000198456
	ATG8-Pro	1	1.78348	0	0.166008	0.00917483				ATG8-Pro	1	1.99582	0	0.0687547	0.000132118
	ATG8-ORF	1.62638	2.98976	0.0617832	0.162709	0.001434				ATG8-ORF	1.81428	2.99739	0.0941017	0.271852	0.0147005
	ATG23-Pro	1	2.12423	0	0.119466	0.000710745				ATG23-Pro	1	1.63206	0	0.105386	0.00388837
	ATG23-ORF	1.56581	3.76947	0.0198152	0.222448	0.000591818				ATG23-ORF	2.08594	3.36987	0.287685	0.338383	0.0445287

## Sheet: F4 f
		WT			H3T11A			H3K79A			H3T11A H3K79A
		Rep1	Rep2	Rep3	Rep1	Rep2	Rep3	Rep1	Rep2	Rep3	Rep1	Rep2	Rep3
	Free GFP/GFP-Atg8	1	1	1	1.8794	1.68237	2.0756	0.433947	0.635134	0.423272	0.468246	0.616128	0.751453
		Mean				SEM				P-value
		WT	H3T11A	H3K79A	H3T11A H3K79A	WT	H3T11A	H3K79A	H3T11A H3K79A	H3T11A/WT	H3K79A/WT	H3T11A H3K79A/WT
	Free GFP/GFP-Atg8	1	1.87912	0.497451	0.611942	0	0.113514	0.0689104	0.0817815	0.00149748	0.00187936	0.00900359

[truncated: 37 more sheets: F4 g, F4 h, F4 i, F4 j, F4 k, F5 e, F5 f, F5 h, F5 i, F5 j, F6 a, F6 b, F6 c, F6 d, F6 e, F6 f, F6 g, F6 h, F6 i, F6 j …]
