# Supplementary material for: SESAME-catalyzed H3T11 phosphorylation inhibits Dot1-catalyzed H3K79me3 to regulate autophagy and telomere silencing
Source: Nat Commun. 2022 Dec 6;13:7526. doi: 10.1038/s41467-022-35182-9 (PMC9726891; doi:10.1038/s41467-022-35182-9)
Supplement: Supplementary file 3 — Source data [file 41467_2022_35182_MOESM3_ESM.zip › Source data for Supplementary Figures.xlsx]

## Sheet: S1 a
												WT tTA			TetO7-PGI1
												Rep1	Rep2	Rep3	Rep1	Rep2	Rep3
											H3pT11/H3	1	1	1	0.637097	0.633914	0.3637
												Mean		SEM		P-value
												WT tTA	TetO7-PGI1	WT tTA	TetO7-PGI1	TetO7-PGI1/WT tTA
											H3pT11/H3	1	0.544904	0	0.0906066	0.00737094
												WT tTA			TetO7-PGI1
												Rep1	Rep2	Rep3	Rep1	Rep2	Rep3
											H3K79me3/H3	1	1	1	1.70192	1.67417	1.51826
												Mean		SEM		P-value
												WT tTA	TetO7-PGI1	WT tTA	TetO7-PGI1	TetO7-PGI1/WT tTA
											H3K79me3/H3	1	1.63145	0	0.0571603	0.000381779
												WT tTA			TetO7-PGI1
											Primers	Rep1	Rep2	Rep3	Rep1	Rep2	Rep3
											PGI1	1	1	1	0.432139	0.555538	0.440731
												Mean		SEM		P-value
												WT tTA	TetO7-PGI1	WT tTA	TetO7-PGI1	TetO7-PGI1/WT tTA
											PGI1/ACTIN	1	0.476136	0	0.0397784	0.000192023

## Sheet: S1 b
											WT tTA			TetO7-ENO2
											Rep1	Rep2	Rep3	Rep1	Rep2	Rep3
										H3pT11/H3	1	1	1	0.453313	0.376351	0.284729
											Mean		SEM		P-value
											WT tTA	TetO7-ENO2	WT tTA	TetO7-ENO2	H3pT11/H3
										H3pT11/H3	1	0.371464	0	0.0487271	0.00020831
											WT tTA			TetO7-ENO2
											Rep1	Rep2	Rep3	Rep1	Rep2	Rep3
										H3K79me3/H3	1	1	1	1.68013	1.48179	1.39592
											Mean		SEM		P-value
											WT tTA	TetO7-ENO2	WT tTA	TetO7-ENO2	H3K79me3/H3
										H3K79me3/H3	1	1.51928	0	0.0841614	0.00350373
											WT tTA			TetO7-ENO2
										Primers	Rep1	Rep2	Rep3	Rep1	Rep2	Rep3
										ENO2	1	1	1	0.574186	0.341328	0.579952
											Mean		SEM		P-value
											WT tTA	TetO7-ENO2	WT tTA	TetO7-ENO2	H3K79me3/H3
										ENO2/ACTIN	1	0.498489	0	0.078598	0.00309533

## Sheet: S1 c
												WT			pfk2Δ
												Rep1	Rep2	Rep3	Rep1	Rep2	Rep3
											H3pT11/H3	1	1	1	0.711367	0.781596	0.66643
												Mean		SEM		P-value
												WT	pfk2Δ	WT	pfk2Δ	pfk2Δ/WT
											H3pT11/H3	1	0.719798	0	0.0335117	0.00111875
												WT			pfk2Δ
												Rep1	Rep2	Rep3	Rep1	Rep2	Rep3
											H3K79me3/H3	1	1	1	2.18788	1.42178	1.91597
												Mean		SEM		P-value
												WT	pfk2Δ	WT	pfk2Δ	pfk2Δ/WT
											H3K79me3/H3	1	1.84187	0	0.224236	0.0198708

## Sheet: S1 d
		0			1			2			4
	Primers	Rep1	Rep2	Rep3	Rep1	Rep2	Rep3	Rep1	Rep2	Rep3	Rep1	Rep2	Rep3
	PYK1	1	1	1	0.873221	0.778918	0.708939	0.344282	0.409421	0.586846	0.206189	0.37749	0.0670925
		Mean				SEM				P-value
		0	1	2	4	0	1	2	4	1/0	2/0	4/0
	PYK1/ACTIN	1	0.787026	0.44685	0.216924	0	0.0475969	0.0724798	0.0897647	0.0110361	0.00158308	0.000951128

## Sheet: S2 a
		2(WT)			5(H3T11A)			8(H3T11D)						WT			pyk1-ts
		Rep1	Rep2	Rep3	Rep1	Rep2	Rep3	Rep1	Rep2	Rep3				Rep1	Rep2	Rep3	Rep1	Rep2	Rep3
	Dot1/GAPDH	1	1	1	1.24227	0.943864	1.12814	1.05236	1.00008	1.29929			Dot1/GAPDH	1	1	1	0.977876	1.21213	1.01106
		Mean			SEM			P-value						Mean		SEM		P-value
		WT	H3T11A	H3T11D	WT	H3T11A	H3T11D	H3T11A/WT	H3T11D/WT					WT	pyk1-ts	WT	pyk1-ts	pyk1-ts/WT
	Dot1/GAPDH	1	1.10476	1.11724	0	0.0869326	0.0922664	0.294599	0.272714				Dot1/GAPDH	1	1.06702	0	0.0731851	0.411587
		2(WT)			5(H3T11A)			8(H3T11D)						WT			pyk1-ts
		Rep1	Rep2	Rep3	Rep1	Rep2	Rep3	Rep1	Rep2	Rep3				Rep1	Rep2	Rep3	Rep1	Rep2	Rep3
	H3K79me1/H3	1	1	1	1.00765	0.851372	1.08686	1.08633	1.09617	0.76072			H3K79me1/H3	1	1	1	1.28029	1.04607	1.26626
		Mean			SEM			P-value						Mean		SEM		P-value
		WT	H3T11A	H3T11D	WT	H3T11A	H3T11D	H3T11A/WT	H3T11D/WT					WT	pyk1-ts	WT	pyk1-ts	pyk1-ts/WT
	H3K79me1/H3	1	0.981959	0.981074	0	0.0691816	0.110213	0.807136	0.871992				H3K79me1/H3	1	1.19754	0	0.0758435	0.0597601
		2(WT)			5(H3T11A)			8(H3T11D)						WT			pyk1-ts
		Rep1	Rep2	Rep3	Rep1	Rep2	Rep3	Rep1	Rep2	Rep3				Rep1	Rep2	Rep3	Rep1	Rep2	Rep3
	H3K79me2/H3	1	1	1	0.74081	0.993666	1.05611	0.860308	1.01528	0.880946			H3K79me2/H3	1	1	1	1.15018	0.899221	0.917507
		Mean			SEM			P-value						Mean		SEM		P-value
		WT	H3T11A	H3T11D	WT	H3T11A	H3T11D	H3T11A/WT	H3T11D/WT					WT	pyk1-ts	WT	pyk1-ts	pyk1-ts/WT
	H3K79me2/H3	1	0.930197	0.918844	0	0.096394	0.048584	0.509063	0.170157				H3K79me2/H3	1	0.98897	0	0.0807787	0.897986

## Sheet: S2 b
												WT			acs2-ts
												Rep1	Rep2	Rep3	Rep1	Rep2	Rep3
											H3pT11/H3	1	1	1	0.146744	0.184945	0.496409
												Mean		SEM		P-value
												WT	acs2-ts	WT	acs2-ts	H3pT11/H3
											H3pT11/H3	1	0.276033	0	0.110739	0.00282875
												WT			acs2-ts
												Rep1	Rep2	Rep3	Rep1	Rep2	Rep3
											H3K79me3/H3	1	1	1	1.6963	2.22346	1.50904
												Mean		SEM		P-value
												WT	acs2-ts	WT	acs2-ts	H3K79me3/H3
											H3K79me3/H3	1	1.8096	0	0.213872	0.0193447

## Sheet: S2 c
												WCE						Chromatin
												WT			pyk1-ts			WT			pyk1-ts
												Rep1	Rep2	Rep3	Rep1	Rep2	Rep3	Rep1	Rep2	Rep3	Rep1	Rep2	Rep3
											H3pT11/H3	1	1	1	0.2619	0.530166	0.61267	1	1	1	0.235265	0.349904	0.114294
												Mean					SEM			P-value
												WCE		Chromatin		WCE		Chromatin		WCE	Chromatin
												WT	pyk1-ts	WT	pyk1-ts	WT	pyk1-ts	WT	pyk1-ts	pyk1-ts/WT	pyk1-ts/WT
											H3pT11/H3	1	0.468245	1	0.233154	0	0.105886	0	0.0680231	0.00737524	0.000352776
												WCE						Chromatin
												WT			pyk1-ts			WT			pyk1-ts
												Rep1	Rep2	Rep3	Rep1	Rep2	Rep3	Rep1	Rep2	Rep3	Rep1	Rep2	Rep3
											H3K79me3/H3	1	1	1	2.06842	2.35713	1.82366	1	1	1	2.16205	2.2996	1.66982
												Mean					SEM			P-value
												WCE		Chromatin		WCE		Chromatin		WCE	Chromatin
												WT	pyk1-ts	WT	pyk1-ts	WT	pyk1-ts	WT	pyk1-ts	pyk1-ts/WT	pyk1-ts/WT
											H3K79me3/H3	1	2.08307	1	2.04382	0	0.154175	0	0.191171	0.00216309	0.00546976

## Sheet: S3 b
											HHY168						Pyk1-FRB
										Rapa	-	-	-	+	+	+	-	-	-	+	+	+
											Rep1	Rep2	Rep3	Rep1	Rep2	Rep3	Rep1	Rep2	Rep3	Rep1	Rep2	Rep3
										H3K79me3	1	1	1	0.835118	0.833487	1.06749	0.899927	0.929112	1.11323	1.49	2.41148	1.7793
											Mean				SEM				P-value
											HHY168		Pyk1-FRB		HHY168		Pyk1-FRB		HHY168	Pyk1-FRB
											-	+	-	+	-	+	-	+
										H3K79me3/H3	1	0.912033	0.980756	1.89359	0	0.0777316	0.0667705	0.272079	0.321016	0.0311289
											HHY168						Pyk1-FRB
										Rapa	-	-	-	+	+	+	-	-	-	+	+	+
											Rep1	Rep2	Rep3	Rep1	Rep2	Rep3	Rep1	Rep2	Rep3	Rep1	Rep2	Rep3
										H3pT11	1	1	1	0.758123	1.25454	1.14673	0.838171	1.31586	1.14448	0.283477	0.365903	0.635799
											Mean				SEM				P-value
											HHY168		Pyk1-FRB		HHY168		Pyk1-FRB		HHY168	Pyk1-FRB
											-	+	-	+	-	+	-	+
										H3pT11/H3	1	1.05313	1.0995	0.428393	0	0.150751	0.139718	0.106398	0.742298	0.0187555

## Sheet: S5 a
		WT			H3T11A
	Primers	REP 1	REP 2	REP 3	REP 1	REP 2	REP 3
	ATG17	1	1	1	2.41149	2.10369	2.58484
	ATG8	1	1	1	1.31558	1.33457	1.62465
	ATG7	1	1	1	1.63859	1.63153	1.51961
	ATG3	1	1	1	1.54039	1.5831	1.57619
	ATG16	1	1	1	2.19174	2.11351	1.58119
	ATG23	1	1	1	1.32822	1.43745	1.85644
	ATG5	1	1	1	1.70294	1.49179	1.31126
	ATG15	1	1	1	1.31488	1.5394	1.32814
	ATG14	1	1	1	1.58383	1.36755	1.34165
	ATG21	1	1	1	1.72706	1.69008	1.35872
	ATG10	1	1	1	1.15253	1.28699	1.3812
		Mean		SEM		P-value
	Primers	WT	H3T11A	WT	H3T11A	H3T11A/WT
	ATG17	1	2.36668	0	0.14069	0.000628738
	ATG8	1	1.42493	0	0.100007	0.0131681
	ATG7	1	1.59658	0	0.0385367	0.000101624
	ATG3	1	1.56656	0	0.0132377	1.78167e-06
	ATG16	1	1.96215	0	0.191811	0.00740555
	ATG23	1	1.5407	0	0.160987	0.0283396
	ATG5	1	1.502	0	0.113182	0.0113752
	ATG15	1	1.39414	0	0.0727328	0.00562071
	ATG14	1	1.43101	0	0.0767752	0.00494749
	ATG21	1	1.59196	0	0.117106	0.00720635
	ATG10	1	1.27358	0	0.0663501	0.0145742

## Sheet: S5 b
		WT			pyk1-ts
	Primers	REP 1	REP 2	REP 3	REP 1	REP 2	REP 3
	ATG17	1	1	1	1.3787	1.49316	1.78218
	ATG8	1	1	1	1.70962	1.92969	1.20735
	ATG7	1	1	1	1.54002	1.68502	1.57758
	ATG3	1	1	1	1.48757	1.6507	1.97763
	ATG12	1	1	1	1.17651	1.70483	1.45798
	ATG23	1	1	1	1.45997	1.53944	1.33065
	ATG5	1	1	1	1.65226	1.41493	1.55311
	ATG10	1	1	1	1.28141	0.815649	0.938679
	ATG9	1	1	1	0.807688	1.05908	1.00434
	ATG11	1	1	1	1.21857	1.01301	1.0742
		Mean		SEM		P-value
	Primers	WT	pyk1-ts	WT	pyk1-ts	pyk1-ts/WT
	ATG17	1	1.55134	0	0.120055	0.0100882
	ATG8	1	1.61556	0	0.21376	0.0450288
	ATG7	1	1.60087	0	0.0434469	0.000158441
	ATG3	1	1.7053	0	0.144077	0.00807123
	ATG12	1	1.44644	0	0.152621	0.0430221
	ATG23	1	1.44335	0	0.0608424	0.00188511
	ATG5	1	1.5401	0	0.0688182	0.00142385
	ATG10	1	1.01191	0	0.139349	0.935988
	ATG9	1	0.957038	0	0.0763287	0.603586
	ATG11	1	1.10193	0	0.0609371	0.169717

[truncated: 38 more sheets: S5 c, S5 d, S5 e, S5 f, S5 g, S5 h, S5 i, S5 j, S5 k, S5 l, S6 a, S6 b, S6 c, S6 d, S6 e, S6 f, S7 e, S8 a, S8 b, S8 c …]
